# Supplementary material for: CD4+ mucosal-associated invariant T cells express highly diverse T cell receptors
Source: J Immunol. 2025 Nov 9;214(12):3260–72. doi: 10.1093/jimmun/vkaf260 (PMC12726071; doi:10.1093/jimmun/vkaf260)
Supplement: vkaf260_Supplementary_Data [file vkaf260_supplementary_data.zip]

Archive with 7 entries (6 files):
- vkaf260_Supplementary_Data/
- vkaf260_Supplementary_Data/JI_Supplemental_Table1.pdf
- vkaf260_Supplementary_Data/JI_Supplemental_Table2.pdf
- vkaf260_Supplementary_Data/JI_Supplemental_Table3.pdf
- vkaf260_Supplementary_Data/JI_Supplementary_Table1.pdf
- vkaf260_Supplementary_Data/Supplemental_Data_09-05-2025.docx
- vkaf260_Supplementary_Data/Supplemental_Data_10-24-2025.docx
